# Supplementary material for: Validity and reliability of upper body push and pull tests to determine one-repetition maximum
Source: PLoS One. 2023 Jul 13;18(7):e0288649. doi: 10.1371/journal.pone.0288649 (PMC10343053; doi:10.1371/journal.pone.0288649)
Supplement: S1 Data — (XLSX) [file pone.0288649.s001.xlsx]

## Sheet: Raw data
													Maximal repetition to failure for the prone bench pull											Maximal isometric force prone bench pull														Maximal repetition to failure for the bench press											Maximal isometric force prone bench pull
					Estimated 1RM prone bench pull from FV profile test				1RM test prone bench pull				Test 1	Test 1	Test 1	Test 2	Test 2	Test 2	Test 3	Test 3	Test 3		Test 1	Test 1	Test 2	Test 2	Test 3	Test 3		Estimated 1RM bench press from FV profile test				1RM test bench press				Test 1	Test 1	Test 1	Test 2	Test 2	Test 2	Test 3	Test 3	Test 3		Test 1	Test 1
Age (y)	Sex	Body mass (kg)	Height (cm)		Test 1	Test 2	Test 3		Test 1	Test 2	Test 3		Resistance (kg)	Repetitions	Estimated 1RM	Resistance (kg)	Repetitions	Estimated 1RM	Resistance	Repetitions	Estimated 1RM		Force (N)	Estimated 1RM	Force (N)	Estimated 1RM	Force (N)	Estimated 1RM		Test 1	Test 2	Test 3		Test 1	Test 2	Test 3		Resistance (kg)	Repetitions	Estimated 1RM	Resistance (kg)	Repetitions	Estimated 1RM	Resistance (kg)	Repetitions	Estimated 1RM		Force (N)	Estimated 1RM
25	Male	70	1.67		68.3	66.3	73.9		71	69	76		35	28	73.021	35	27	72.95	36	31	77.446		2044	63.0795	2182	67.7301	2169	67.292		78.2	81.9	84.5		79	85	88		35	44	88.681	36	45	91.979	35	50	97.703		1574	69.5716
23	Male	74	1.78		70.3	73.6	71.4		71	75	71		37.5	19	66.8435	37.5	17	67.9205	37.5	19	67.825		2142	66.3821	2201	68.3704	2201	68.3704		79.3	79.4	70.8		80	81	75		37.5	28	74.4795	37.5	31	78.5605	38	25	73.258		1631	73.5274
23	Male	82	1.84		71.1	71.2	73		70	74	71		41	19	73.791	41	17	74.903	42	20	77.146		2316	72.2459	2437	76.3236	2424	75.8855		64.3	64.8	67.6		64	67	68		41	24	76.751	41	23	76.53	41	25	79.063		1516	65.5464
24	Male	86.8	1.79		73.5	75.5	78.1		75	76	77		43.5	20	82.0955	43.5	20	81.0035	43	22	81.052		2431	76.1214	2396	74.9419	2411	75.4474		74	76.1	78.1		81	84	85		44	20	78.01	43.5	22	80.6755	43	25	82.933		1813	86.1582
26	Male	90.8	1.83		92.2	94.4	94.6		96	97	97		45.5	28	94.9775	45.5	28	93.8975	45.5	31	94.945		2569	80.772	2628	82.7603	2701	85.2204		100.4	100.6	100.8		114	114	114		45	38	101.707	45	39	104.054	45.5	40	105.921		2163	110.448
27	Male	80.8	1.84		91.3	86.6	87.8		95	94	95		41	30	89.387	41.5	31	88.1435	41	33	88.72		2806	88.7589	2713	85.6248	2678	84.4453		105.1	109.3	105.1		127	130	130		41	60	120.095	41	56	115.701	41	60	121.413		2245	116.139
25	Male	90	1.85		89.3	87.3	85		88	87	86		45	22	83.959	45	19	86.222	45	20	82.672		2701	85.2204	2765	87.3772	2708	85.4563		88.4	90.4	91.1		91	92	94		45	32	94.483	45.5	31	95.6245	45	33	96.483		1937	94.7638
21	Male	68.8	1.8		66.5	64	65.9		69	67	68		34.5	24	65.3445	34.5	21	67.5005	35	23	67.348		2107	65.2026	2041	62.9784	2036	62.8099		69.3	67.8	71.6		71	74	72		34	34	74.616	34.5	33	74.5355	34.5	33	76.1655		1519	65.7546
24	Male	72	1.81		70.2	69	64.3		69	70	65		36	20	67.208	36	20	66.041	35	18	62.188		2236	69.5499	2137	66.2136	2019	62.237		65.7	63.1	61.2		68	68	62		36	23	65.422	36.5	26	70.4925	34.5	17	56.8055		1380	56.108
25	Male	86.8	1.86		76	68.1	65.6		75	69	68		43.5	20	77.6395	43.5	16	81.0035	45.5	21	84.625		2660	83.8387	2690	84.8497	2616	82.3559		85.6	84.4	87.7		89	90	92		43	33	91.637	43	34	93.853	45	35	98.903		1837	87.8238
27	Male	84.8	1.9		78.8	78.7	77.8		83	83	80		42.5	29	87.9085	43	27	90.023	43	32	91.372		2803	88.6578	2986	94.8249	2908	92.1963		92.5	92.8	89.1		96	95	100		41	46	103.239	42.5	43	103.47	43.5	45	108.101		1962	96.4988
24	Male	80	1.84		70.9	73.1	69.4		71	73	65		40	23	79.604	39.5	24	76.3625	38.5	16	66.571		2467	77.3346	2389	74.706	2450	76.7617		75.2	71.9	63.1		80	80	70		40	32	84.358	40	30	82.706	38.5	28	77.8555		1752	81.9248
27	Male	82	1.82		85	74.9	77.3		85	90	85		41	27	80.475	41.5	23	84.8045	41	26	81.496		2310	72.0437	2485	77.9412	2504	78.5815		93.1	100.4	98.6		110	110	106		41	45	102.035	41	42	99.083	40.5	31	85.3555		2040	101.912
28	Male	76.8	1.81		81.8	81.1	79.4		81	81	80		38.5	30	77.7405	38.5	25	82.1585	38	31	81.13		2485	77.9412	2427	75.9866	2492	78.1771		85.3	84.7	83.8		86	89	89		38	37	86.328	38.5	37	87.8155	38	38	88.988		1755	82.133
25	Male	86	1.82		94.4	95.1	92.5		98	98	95		43	33	93.357	43	31	94.475	41.5	31	87.577		2395	74.9082	2404	75.2115	2398	75.0093		100.4	103.7	105.7		120	121	120		43	57	120.533	43	58	122.341	41.5	52	112.701		2154	109.824
25	Male	70	1.78		65.7	70.4	71.8		75	75	76		34.5	31	77.5985	34.5	32	75.2915	34.5	33	76.747		2286	71.2349	2279	70.999	2314	72.1785		73.9	75.5	75.5		82	82	82		34.5	50	94.8925	34.5	50	94.7145	34.5	48	94.3155		1586	70.4044
24	Male	88.8	1.86		74.5	77.2	77.3		78	79	79		45	18	80.617	45	16	81.77	45	18	80.608		2555	80.3002	2598	81.7493	2600	81.8167		61.2	62.4	64.8		61	62	63		45	14	72.811	45	15	75.566	45	19	79.543		1603	71.5842
24	Male	82	1.83		83	82.6	86		82	83	87		41	27	87.159	41	29	83.807	41.5	31	87.577		2754	87.0065	2702	85.2541	2726	86.0629		101.7	101.2	102.6		105	105	107		41	50	108.055	41	51	109.766	41.5	51	111.491		2104	106.354
27	Male	80	1.82		79.1	79.7	85.1		80	80	84		40	22	78.49	40	23	76.247	40.5	21	75.415		2648	83.4343	2639	83.131	2689	84.816		81.9	82.2	83.3		86	87	89		40	30	81.95	40	32	85.08	40.5	33	87.7755		1801	85.3254
26	Male	78	1.81		78.8	78.4	76.5		75	75	75		39	19	73.163	39	20	70.913	37.5	21	69.889		2147	66.5506	2125	65.8092	2130	65.9777		89.7	89.1	86.9		95	95	93		39	41	93.169	39	42	94.817	37.5	41	91.6505		1947	95.4578
25	Male	78	1.8		92.4	91.7	90.1		85	86	85		39	25	74.277	39	21	77.591	39	23	74.716		2558	80.4013	2579	81.109	2550	80.1317		87.2	86.6	88.4		99	98	100		39	30	79.925	39	28	78.199	39	30	81.243		2003	99.3442
24	Male	77	1.82		77.1	78.5	79.6		75	76	77		38.5	21	72.1705	38.5	20	72.1415	39	21	72.652		2831	89.6014	2903	92.0278	2893	91.6908		84.7	85.9	85.2		88	88	88		38.5	22	69.2805	38.5	23	71.1975	39	21	70.353		1915	93.237
21	Female	72.8	1.67		60.8	61	61		63	63	63		29	30	62.225	29	28	63.206	29	25	58.36		2003	61.6978	2094	64.7645	1853	56.6428		51.2	51.3	55.3		52	53	57		29	30	59.675	29	31	60.43	29	26	57.053		1312	51.3888
23	Female	49.2	1.59		32.5	33.1	30.6		37	37	33		19	18	30.121	19	17	29.9	20	16	32.494		1231	35.6814	1254	36.4565	1239	35.951		27	27.2	26		27.2	28	25		19	12	17.753	19	13	17.734	19	10	18.343		801	15.9254
27	Female	66.4	1.63		47.1	47	46.7		50	49	51		26	31	58.498	26	30	58.334	26	33	61.09		1735	52.6662	1776	54.0479	1795	54.6882		44.9	45.1	44.2		46	46	44		25	23	43.147	26	28	50.47	26	22	46.408		1311	51.3194
27	Female	74	1.7		54.7	52.4	55.9		60	60	61		29.5	30	63.2175	29.5	28	64.2035	28	32	63.742		1720	52.1607	1743	52.9358	1757	53.4076		48	48	49.8		49	49	51		30	23	53.272	29.5	26	55.5615	28.5	27	57.2955		1394	57.0796
23	Female	80.8	1.75		38.7	36.5	38.5		35	36	35		32	3	39.216	32	2	39.14	32.5	2	41.071		1770	53.8457	1803	54.9578	1912	58.6311		25.5	25.8	29.4		17	23	25		32	0	29.63	32	0	30.032	33	0	33.333		650	5.446
19	Female	70.8	1.65		31.5	31.5	29.9		35	35	35		28.5	7	36.7245	28.5	6	36.6095	28	3	33.814		1523	45.5218	1546	46.2969	1507	44.9826		29.7	30.3	26.7		28	30	27		29	2	24.759	28.5	2	24.9405	27.5	3	26.3205		1044	32.7896
[truncated: 4 more columns]

## Sheet: Figure 2 data
Bench Press			Prone Bench Pull
L-V	MIF	MRF	L-V	MIF	MRF
-3.5	-9.9616	9.7	-2.1	-8.708	1.4
-4.2	-1.0562	-1.7	0.4	-2.6296	-3.2
-0.4	2.1268	11.1	2	4.8855	6.1
-6.9	-1.5484	-2.1	1.1	-1.5526	4.1
-13.2	-0.2206	-8.1	-2.4	-11.7796	-2.1
-24.9	-15.1102	-8.6	-7.2	-10.5547	-6.3
-2.9	4.7196	2.5	-1	-0.5437	-3.3
-0.4	-5.0656	4.2	-2.1	-5.1901	-0.7
-0.8	-9.9172	-5.2	-0.7	-2.763	-2.8
-4.3	0.4042	6.9	-2.4	14.3559	16.6
-10.9	4.8962	8.1	-2.2	12.1963	11.4
-6.9	1.0984	7.9	4.4	11.7617	1.6
-7.4	3.546	-20.6	-7.7	-6.4185	-3.5
-5.2	-2.2172	0	-0.6	-1.8229	1.1
-14.3	-10.3846	-7.3	-2.5	-19.9907	-7.4
-6.5	-16.0372	12.3	-4.2	-3.8215	0.7
1.8	9.9028	16.5	-1.7	2.8167	1.6
-4.4	6.0854	4.5	-1	-0.9371	0.6
-5.7	1.3916	-1.2	1.1	0.816	-8.6
-6.1	1.5556	-1.3	1.5	-9.0223	-5.1
-11.6	0.1076	-18.8	5.1	-4.8683	-10.3
-2.8	15.0918	-17.6	2.6	14.6908	-4.3
-1.7	-3.7374	0.1	-2	-6.3572	-4.6
1	-6.6456	-6.7	-2.4	2.951	-0.5
0.2	8.0828	2.4	-4.3	3.6882	10.1
-1.2	3.9976	6.3	-5.1	-7.5924	2.7
4.4	12.6476	8.3	3.5	23.6311	6.1
-0.3	4.0546	-0.7	-5.1	9.9826	-1.2

## Sheet: Figure 3 data
Bench Press				Prone Bench Pull
1RM	L-V	MIF	MRF	1RM	L-V	MIF	MRF
88	84.5	78.0384	97.7	76	73.9	67.292	77.4
75	70.8	73.9438	73.3	71	71.4	68.3704	67.8
68	67.6	70.1268	79.1	71	73	75.8855	77.1
85	78.1	83.4516	82.9	77	78.1	75.4474	81.1
114	100.8	113.779	105.9	97	94.6	85.2204	94.9
130	105.1	114.89	121.4	95	87.8	84.4453	88.7
94	91.1	98.7196	96.5	86	85	85.4563	82.7
72	71.6	66.9344	76.2	68	65.9	62.8099	67.3
62	61.2	52.0828	56.8	65	64.3	62.237	62.2
92	87.7	92.4042	98.9	68	65.6	82.3559	84.6
100	89.1	104.896	108.1	80	77.8	92.1963	91.4
70	63.1	71.0984	77.9	65	69.4	76.7617	66.6
106	98.6	109.546	85.4	85	77.3	78.5815	81.5
89	83.8	86.7828	89	80	79.4	78.1771	81.1
120	105.7	109.615	112.7	95	92.5	75.0093	87.6
82	75.5	65.9628	94.3	76	71.8	72.1785	76.7
63	64.8	72.9028	79.5	79	77.3	81.8167	80.6
107	102.6	113.085	111.5	87	86	86.0629	87.6
89	83.3	90.3916	87.8	84	85.1	84.816	75.4
93	86.9	94.5556	91.7	75	76.5	65.9777	69.9
100	88.4	100.108	81.2	85	90.1	80.1317	74.7
88	85.2	103.092	70.4	77	79.6	91.6908	72.7
57	55.3	53.2626	57.1	63	61	56.6428	58.4
25	26	18.3544	18.3	33	30.6	35.951	32.5
44	44.2	52.0828	46.4	51	46.7	54.6882	61.1
51	49.8	54.9976	57.3	61	55.9	53.4076	63.7
25	29.4	37.6476	33.3	35	38.5	58.6311	41.1
27	26.7	31.0546	26.3	35	29.9	44.9826	33.8

## Sheet: FV spreadsheet prone bench pull
Test
Force-velocity profile - 1RM calculator
Athlete
Date
Set	load (kg)	Mean velocity (m/s)	%1RM	Watt
1			#DIV/0!	0
2			#DIV/0!	0
3			#DIV/0!	0
4			#DIV/0!	0
5			#DIV/0!	0
6			#DIV/0!	0
7			#DIV/0!	0
8			#DIV/0!	0
9			#DIV/0!	0
10			#DIV/0!	0
11
12
XY normal
slope	#DIV/0!	Terminal velocity	0.2		1RM range
intercept	#DIV/0!	R-value	#DIV/0!		#DIV/0!
Estimated 1RM (max)	#DIV/0!
					Estimert 1RM
XY-invert					#DIV/0!
slope	#DIV/0!	Terminal velocity	0.2
intercept	#DIV/0!	R-value	#DIV/0!
Estimated 1RM (min)	#DIV/0!

## Sheet: FV spreadsheet bench press
Test
Force-velocity profile - 1RM calculator
Athlete
Date
Set	load (kg)	Mean velocity (m/s)	%1RM	Watt
1			#DIV/0!	0
2			#DIV/0!	0
3			#DIV/0!	0
4			#DIV/0!	0
5			#DIV/0!	0
6			#DIV/0!	0
7			#DIV/0!	0
8			#DIV/0!	0
9			#DIV/0!	0
10			#DIV/0!	0
11
12
XY normal
slope	#DIV/0!	Terminal velocity	0.5		1RM range
intercept	#DIV/0!	R-value	#DIV/0!		#DIV/0!
Estimated 1RM (max)	#DIV/0!
					Estimated 1RM
XY-invert					#DIV/0!
slope	#DIV/0!	Terminal velocity	0.5
intercept	#DIV/0!	R-value	#DIV/0!
Estimated 1RM (min)	#DIV/0!
